# Supplementary material for: Open, Randomised, Controlled Study to Evaluate the Role of a Dietary Supplement Containing Pelargonium sidoides Extract, Honey, Propolis, and Zinc as Adjuvant Treatment in Children with Acute Tonsillopharyngitis
Source: Children (Basel). 2025 Mar 10;12(3):345. doi: 10.3390/children12030345 (PMC11941233; doi:10.3390/children12030345)
Supplement: Supplementary file 1 [file children-12-00345-s001.zip]

Archive with 2 entries (2 files):
- children-3432862-supplementary File S1.pdf
- children-3432862-supplementary File S2.pdf
